# Supplementary material for: InFusion: Advancing Discovery of Fusion Genes and Chimeric Transcripts from Deep RNA-Sequencing Data
Source: PLoS One. 2016 Dec 1;11(12):e0167417. doi: 10.1371/journal.pone.0167417 (PMC5132003; doi:10.1371/journal.pone.0167417)
Supplement: S1 Table — Primer pairs used for qRT-PCR validation of the 40 selected fusion genes discovered from the deep sequencing data of VCaP and LNCap cell lines. 4 fusions (in bold) were not validated. This issue might be due to the generation of false artificial chimeras during the reverse transcriptase step in RNA-sequencing or a qRT-PCR-related problem. Notably, 6 additional qRT-PCR experiments were initially performed for fusion events that were reported from an earlier InFusion version which were not verified. Subsequent improved versions of InFusion do not report those events. (XLSX) [file pone.0167417.s008.xlsx]

## Sheet: Supp. Table 1
Fusion transcript	Forward (5' - 3')	Reverse (3' - 5')
SREBF2 - XRCC6	CCATAGAACACCACAGCCAAG	AGTCTGGTGGACAATGAGGTGG
VWA2 - PRKCH	GAACTTGTGTCCATTGATCTGGTG	TTGCTGGAAGCCGTCTGTG
INSL6 - JAK2	AGCCTGTCCAGATTTGATGG	GGGAAGAAGCAGTAAACAGTTGG
ZDHHC7 - H3F3B	ACCGGTGGACTTACGAGCAG	GCACCTTAAGATCCTGAAGAAACG
ZDHHC7 - UNK I1	CAACTTGTGTTTCTGTGTTGTGTTG	GGACAGTATGCACCTTAAGATCCTG
HJURP - EIF4E2	TGCTCTGATTCTTGTCTCGTTC	AGCTCTTCACAGCCCAACTC
FAM117B - BMPR2	CCAAGGTCTTGCTGATACGG	AAGCTCGCCGGAGAAGAG
GPS2 - MPP2	GCCTCGAAGGAAGATCAGG	ACCGGCACATTATGATGGAG
Intergenic - NBEA	GGCTTTAATGTCGGAACACC	GAGAGGCAGAGACCCACTTG
SLC45A3 - ELK4 I1	TGTGCTTGTTCTGAGGCTTCTG	ACACACTGGCCTCCCTCTAC
PPIP5K2 - CTC-340A15.2	CAGTGGTGGAAAGTGAACTTCTG	CCATGCAGATGAAGACGATG
RC3H2 - RGS3 I1	ACAGGCACCAGCACACTCTC	CTTTGAAGTCCCACAGTACCC
AAK1 - AC114772.1	TTACAGGACAGGGATTGGAC	CCAAGGTGATGCTTTTGCTAC
ZDHHC7 - UNK I2	CTGCAAGAGCTCTCAGGTAGC	GGCTTCAGCAACTTGTGTTTC
ZNF577 - ZNF841	GTTCTGTATTGGTGGTAATTCCTTG	GAGCAGCCCACAGTCAAATC
CTA-221G9.11 - KIAA1671	TGTCCTTGGGTTCAGTGGGC	CTCGCAGCCAACAGAGATTTTC
TMPRSS2 - ERG I1	GTGAAAGCGGGTGTGAGGAG	CAGGTGTGGCGTTCCGTAG
RP11-534G20.3 - SVIL	ACTTGTTCTGAGTACTGCTTCCG	GCCTGCTCTTGAGGTTCACAG
SPOCK1 - Intergenic	ATCCCAACAAGCCCTTTGAC	CTCCCGTCTTCATCTCCTTG
POLR1D - LNX2	TCCACTTCACGCTTGGTTTC	TCGCTCTCCATCCAGCTC
HSF1 - RERE	GCCTATTCCCTCCTTGCTC	ATCCAACCACTCCAACAACC
MIPOL1 - DGKB	ATTGGGGCTTGGTTCTTGTG	TGACAGAGCGAGCAAATATGG
Intergenic - SH3D19	AGGACTGTTCAAAGGTAGTTGTGTC	ACGAGGAGGAAGAGCTACGC
TIA1 - DIRC2	AGGTCGGGGTGGGAAATAAG	AGCCATGGAGGACGAGATG
TMPRSS2 - ERG I2	AGGTGAAAGCGGGTGTGAG	ACTTCCCAGAAACAGCAATGAG
CNNM4 - PARD3B	AATCTTGTGGAGTGGTTCTTGTT	GGGCCAGTACATCTCTGACTTC
SLC45A3 - ELK4 I2	GCAGGAGCTGAAGAAGGAACTG	AATGGACACGTGGGTGCTGG
RC3H2 - RGS3 I2	GGCACCAGCACACTCTCTTC	ACTATCCACCACCTCCAACG
AC024940.1 - FAM60A	CGGTACATCTTTGGCTTGTG	CTCGTGGGGAAACTTTGG
RERE - PIK3CD	AGAATTCCATGGGGCAGTC	TCAGGCAGTACGGGAAGAAC
RP11-180P8.1 - TANC2	ACCCGGAGGTGCAGAGAG	ACGACTTGATTTCCCACCAG
TMED2 - Intergenic	GGTGACTTTCACCTTAGGACAAC	AAAGGGCACTGCTATTCTGG
SEC22B - AKT1	GCAAGAGGAAAACAAACAGCGG	TTCAAGCCCCAGGTCACGTC
Intergenic - AMZ2	TGGGTTCTTTGAGATGAGAGCTG	AGCAGCGTCAGGAGCCATAG
RAD9A - UBQLN2	AGATGTGCCTTGGAGAGGAG	GAGCAGGTGACTGATTTCTGG
TMPRSS2 - ERG I3	GTCTTAGCCAGGTGTGGCGTT	CGCGGCAGGAAGCCTTATCA
DIRC2 - Intergenic	GGGACATCACCTCTTCTTGC	CCAGCTTTTGGCTTTCCTC
CASZ1 - KAZN	CGTGTTGGAATGGACTTCG	TGCAGACACCAAGAATGAGG
ST7 - DSG2	AGGGCTTCTCTCAGATCCGTG	ATTGACTGGCTGGGTGTGAC
LMAN2 - AP3S1	TCCCTGATGATTTGCTGTTG	TTTTGTTGTTGGGGTCTGTG
GAPDH	GGTATCGTGGAAGGACTCATGAC	ATGCCAGTGAGCTTCCCGTTCAG
