# Supplementary material for: InFusion: Advancing Discovery of Fusion Genes and Chimeric Transcripts from Deep RNA-Sequencing Data
Source: PLoS One. 2016 Dec 1;11(12):e0167417. doi: 10.1371/journal.pone.0167417 (PMC5132003; doi:10.1371/journal.pone.0167417)
Supplement: S2 Table — Showing whether validated fusions were detected by selected tools. Additionally the table includes fusions detected and validated by Kangapeska et al. [34] (in italics). (XLSX) [file pone.0167417.s009.xlsx]

## Sheet: Supp. Table 2
Sample	Fusion gene	InFusion	deFuse	ChimeraScan	TopHat-Fusion	SOAPFuse	FusionCatcher
KPL4	BSG-NFIX	yes	yes	yes	yes	yes	yes
KPL4	PPP1R12A-SEPT10	yes	no	yes	yes	yes	yes
KPL4	NOTCH1-NUP214	yes	yes	yes	yes	yes	yes
MCF7	BCAS4-BCAS3	yes	yes	yes	yes	yes	yes
MCF7	ARFGEF2-SULF2	yes	yes	yes	yes	yes	yes
MCF7	RPS6KB1-TMEM49(VMP1)	yes	no	yes	yes	yes	yes
MCF7	GCN1L1-MSI1	yes	no	yes	no	no	no
MCF7	AC099850.1-TMEM49(VMP1)	yes	no	yes	no	no	yes
MCF7	SMARCA4-CARM1	no	no	yes	no	yes	yes
SKBR3	TATDN1-GSDMB	yes	yes	yes	yes	yes	yes
SKBR3	CSE1L-ENSG00000236127	no	no	no	yes	no	no
SKBR3	RARA-PKIA	yes	yes	yes	yes	yes	yes
SKBR3	ANKHD1-PCDH1	yes	yes	yes	yes	yes	yes
SKBR3	CCDC85C-SETD3	yes	no	yes	yes	yes	yes
SKBR3	SUMF1-LRRFIP2	yes	yes	yes	yes	yes	yes
SKBR3	WDR67-ZNF704	yes	no	yes	yes	yes	yes
SKBR3	CYTH1-EIF3H	yes	yes	no	no	yes	yes
SKBR3	DHX35-ITCH	yes	no	yes	no	yes	no
SKBR3	CPNE1-PREX1	yes	yes	yes	yes	yes	no
BT474	ACACA-STAC2	yes	yes	yes	yes	yes	yes
BT474	RPS6KB1-SNF8	yes	yes	yes	yes	yes	yes
BT474	VAPB-IKZF3	yes	yes	yes	yes	yes	yes
BT474	ZMYND8-CEP250	yes	yes	yes	yes	yes	yes
BT474	RAB22A-MYO9B	yes	yes	yes	yes	yes	yes
BT474	SKA2-MYO19	yes	yes	yes	yes	yes	yes
BT474	DIDO1-TTI1	yes	yes	yes	yes	yes	no
BT474	STARD3-DOK5	yes	yes	yes	yes	yes	yes
BT474	LAMP1-MCF2L	yes	yes	yes	yes	yes	no
BT474	GLB1-CMTM7	yes	yes	yes	yes	yes	yes
BT474	CPNE1-PI3	yes	no	no	yes	no	yes
BT474	THRA-AC090627.1	yes	no	no	yes	no	yes
BT474	TOB1-SYNRG	yes	no	yes	yes	yes	yes
BT474	AHCTF1-NAAA	yes	yes	yes	yes	yes	yes
BT474	MED1-STXBP4	yes	yes	yes	yes	yes	yes
BT474	MED13-BCAS3	yes	no	yes	no	yes	yes
BT474	MED1-ACSF2	yes	yes	yes	yes	yes	yes
BT474	TRPC4AP-MRPL45	yes	yes	yes	yes	yes	yes
BT474	STX16-RAE1	yes	yes	yes	yes	yes	yes
BT474	USP32-MED1	no	no	yes	no	yes	yes
BT474	PIP4K2B-RAD51C	yes	no	yes	no	yes	no
