# Supplementary material for: InFusion: Advancing Discovery of Fusion Genes and Chimeric Transcripts from Deep RNA-Sequencing Data
Source: PLoS One. 2016 Dec 1;11(12):e0167417. doi: 10.1371/journal.pone.0167417 (PMC5132003; doi:10.1371/journal.pone.0167417)
Supplement: S3 Table — Showing whether validated fusions were detected by selected tools. (XLSX) [file pone.0167417.s010.xlsx]

## Sheet: Supp. Table 3
Sample	Fusion gene	InFusion	deFuse	ChimeraScan	TopHat-Fusion	SOAPFuse	FusionCatcher
501Mel	CCT3-C1orf61	yes	yes	yes	yes	yes	no
501Mel	GNA12-SHANK2	yes	yes	yes	yes	yes	no
501Mel	SLC12A7-C11orf67	yes	yes	yes	no	yes	no
501Mel	PARP1-MIXL1	yes	no	yes	yes	yes	no
K562	BCR-ABL1	yes	yes	yes	yes	yes	yes
K562	NUP214-XKR3	yes	yes	yes	yes	no	no
K562	BAT3(BAG6)-SLC44A4	yes	yes	yes	yes	yes	no
M000216	KCTD2-ARHGEF12	yes	yes	yes	no	yes	no
M000921	TMEM8B-TLN1	yes	no	yes	no	yes	no
M000921	RECK-ALX3	yes	yes	yes	no	yes	yes
M010403	SCAMP2-WDR72	yes	yes	yes	no	yes	no
M980409	GCN1L1-PLA2G1B	yes	yes	yes	no	yes	no
M990802	ANKHD1-C5orf32(СYSTM1)	yes	no	yes	no	yes	no
M990802	RB1-ITM2B	no	yes	yes	no	yes	no
