# Supplementary material for: InFusion: Advancing Discovery of Fusion Genes and Chimeric Transcripts from Deep RNA-Sequencing Data
Source: PLoS One. 2016 Dec 1;11(12):e0167417. doi: 10.1371/journal.pone.0167417 (PMC5132003; doi:10.1371/journal.pone.0167417)
Supplement: S6 Table — Public datsets Edgren et al [42], Berger et al [43] and Wu et al [44] were reanalysed by InFusion with the option to report fusions with one break inside an intergenic region activated. The table provides novel results for each sample of the datasets. (XLSX) [file pone.0167417.s013.xlsx]

## Sheet: Supp. Table 6
Dataset	Sample	Total fusions reported	With intergenic region
Edgren et al.	KPL4	7	1
Edgren et al.	MCF7	38	7
Edgren et al.	SKBR3	31	7
Edgren et al.	BT474	75	19
Berger et al.	501Mel	30	3
Berger et al.	K562	192	12
Berger et al.	M000216	32	1
Berger et al.	M000921	46	2
Berger et al.	M010403	23	1
Berger et al.	M980409	11	1
Berger et al.	M990802	20	1
Wu et al.	LNCAP	195	48
Wu et al.	LTL313H	250	24
