# Supplementary material for: InFusion: Advancing Discovery of Fusion Genes and Chimeric Transcripts from Deep RNA-Sequencing Data
Source: PLoS One. 2016 Dec 1;11(12):e0167417. doi: 10.1371/journal.pone.0167417 (PMC5132003; doi:10.1371/journal.pone.0167417)
Supplement: S7 Table — The table indicates if a particular event detected by InFusion and validated using qRT-PCR was also reported by tools deFuse, TopHat-Fusion, ChimeraScan, SOAPfuse and fusionCatcher. Fusions in bold are detected and reported only by InFusion. (XLSX) [file pone.0167417.s014.xlsx]

## Sheet: Supp. Table 7
Fusion transcript	deFuse	TopHat-Fusion	ChimeraScan	SOAPfuse	fusionCatcher
TMPRSS2 - ERG I1	+	-	+	+	+
TMPRSS2 - ERG I2	-	-	-	-	+
TMPRSS2 - ERG I3	-	-	-	-	+
RC3H2 - RGS3 I1	+	+	+	+	+
RC3H2 - RGS3 I2	-	-	-	+	+
TIA1 - DIRC2	-	-	+	-	-
LMAN2 - AP3S1	-	-	+	-	-
HJURP - EIF4E2	+	+	+	+	+
AAK1 - AC114772.1	-	-	-	-	-
INSL6 - JAK2 (intronic)	-	-	-	-	-
PPIP5K2 - CTC-340A15.2	+	-	-	-	-
ZNF577 - ZNF841	-	-	+	-	-
VWA2 - PRKCH	+	+	+	+	-
CNNM4 - PARD3B	-	-	+	-	-
ZDHHC7 - UNK I1 (intronic)	+	+	-	-	-
ZDHHC7 - UNK I2 (intronic)	+	+	-	-	-
ZDHHC7 - H3F3B	+	+	+	+	-
SPOCK1 - INTERGENIC	+	-	-	-	-
INTERGENIC - NBEA	-	-	-	-	-
DIRC2 - intergenic	-	-	-	-	-
HSF1 - RERE	-	+	+	+	-
POLR1D - LNX2	-	-	-	-	-
INTERGENIC - SH3D19	-	-	-	-	-
AC024940.1 - FAM60A	-	-	-	-	-
MIPOL1 - DGKB	-	-	-	-	-
RERE-PIK3CD	+	-	-	-	-
SLC45A3 - ELK4 I1	+	-	-	+	+
SLC45A3 - ELK4 I2	-	-	-	-	-
FAM117B - BMPR2	+	-	+	+	+
GPS2 - MPP2	+	+	+	+	+
SREBF2 - XRCC6	+	+	+	+	+
CTA-221G9.11 - KIAA1671	-	-	-	-	-
RP11-534G20.3 - SVIL	-	-	-	-	-
INTERGENIC - AMZ2	-	-	-	-	-
RP11-180P8.1 - TANC2	-	-	-	-	-
CASZ1 - KAZN	-	-	-	-	-
